# Supplementary material for: Responses of the picoprasinophyte Micromonas commoda to light and ultraviolet stress
Source: PLoS One. 2017 Mar 9;12(3):e0172135. doi: 10.1371/journal.pone.0172135 (PMC5344333; doi:10.1371/journal.pone.0172135)
Supplement: S1 Table — (XLS) [file pone.0172135.s002.xls]

## Sheet: legend
Supplementary Datafile S1. RNA-seq gene expression changes of chloroplast genes and chloroplast targeted nuclear encoded genes with functions in photosynthesis and photoprotection.
Explanation of column headers:
Gene name	Common name
Accession number	GenBank Accession (note that for a n umber of the chloroplast encoded genes new models were used that can be downloaded at: http://www.mbari.org/resources-worden-lab/)
JGI ID	Protein ID as listed by JGI (only for nuclear genes)
Gene prediction	Original gene id from prediction program or manual annotators (nuclear genes only)
Function	Classification in functional groups (eg photosynthesis, transcription)
UV0, C1, etc	Sample condition (C for Control, HL for high light treatment, UV for HL+UV treatment) and timepoint (0hr, 1hr, 2.5 hrs)
fold	Fold change of sample vs control. In the vsT0 table, the control is always the control sample at timepoint 0. In the vsTimepoints table, the control is
	the control sample at the same timepoint, e.g. for HL2_5, the control is C2_5.
	The exception is the C2_5 sample, which is compared to C1
	Negative values indicate negative fold change
sig	Significance and direction of fold change:	-3	Highly significantly downregulated (P < 0.001)
		-2	Significantly downregulated (P < 0.01)
		-1	Barely significantly downregulated (P < 0.05)
		0	Not significant
		1	Barely significantly upregulated (P < 0.05)
		2	Significantly upregulated (P < 0.01)
		3	Highly significantly upregulated (P < 0.001)
Note that all chloroplast gene models can be downloaded at: http://www.mbari.org/resources-worden-lab/

## Sheet: vsT0
Supplementary Datafile S1: Comparison of Treatments (and Controls) to T0 Values.
*Accession numbers are available for most of the chloroplast genome genes here at http://www.ncbi.nlm.nih.gov/nuccore/NC_012575.1 but the models used for RNA-seq are available at: http://www.mbari.org/resources-worden-lab/
**JGI IDs are not available for chloroplast genes, and those listed for nuclear genes come from the annotation deposited in GenBank in association with Worden et al. Science 2009.
Gene name	Accession*	JGI ID**	Gene ID	gene prediction ID	Function	HL+UV0		C1		C2_5		HL1		HL2_5		HL+UV1		HL+UV2_5
						fold	sig	fold	sig	fold	sig	fold	sig	fold	sig	fold	sig	fold	sig
ATP_synthase_CF0_A_subunit			atpI		Energy metabolism	-1.24	0	1.29	0	1.28	0	-1.4	0	-1.2	0	-5.58	-2	-14.98	-2
ATP_synthase_CF0_subunit_B			atpF		Energy metabolism	-1.26	0	1.35	0	1.03	0	-1.98	-1	-1.16	0	-33.63	-2	-196.17	-2
ATP_synthase_CF0_C_subunit			atpH		Energy metabolism	-1.62	0	-1.62	0	-1.28	0	-1.55	0	-1.89	-1	-10.98	-2	-25.78	-2
ATP_synthase_CF1_alpha_subunit			atpA		Energy metabolism	-1.51	0	1.05	0	-1.14	0	-1.62	-1	-1.53	-1	-11.87	-2	-24.79	-2
ATP_synthase_CF1_beta_subunit			atpB		Energy metabolism	-1.16	0	-1.16	0	-1.18	0	-1.25	0	-1.34	-1	-3.97	-3	-6.34	-3
ATP_synthase_CF1_epsilon_subunit			atpE		Energy metabolism	-1.18	-1	-1.13	0	-1.12	0	-1.27	-1	-1.23	-1	-2.84	-2	-4.22	-3
cytochrome_f			petA		Energy metabolism	-1.28	0	-1.16	0	-1.34	0	-1.04	0	-1.09	0	-2.56	-1	-3.18	-1
cytochrome_b6			petB		Energy metabolism	-1.17	0	-1.21	0	-1.33	0	1.18	0	1.17	0	-1.7	0	-2.71	-1
cytochrome_b6-f_complex_subunit_V			petG		Energy metabolism	-1.43	0	-1.37	0	-1.31	0	-1.44	0	-1.76	0	-1.06	0	-1.67	0
photosystem_II_protein_D1			psbA1		Photosynthesis	1.04	0	1.32	1	1.14	0	1.93	3	2.05	3	1.04	0	-1.18	-2
photosystem_II_47_kDa_protein			psbB		Photosynthesis	-1.19	0	-1.05	0	-1.16	0	1.46	2	1.56	2	-1.78	-2	-2.09	-2
photosystem_II_43_kDa_protein			psbC		Photosynthesis	-1.1	0	-1.03	0	1.15	0	1.75	2	1.77	2	1.45	0	1.72	2
photosystem_II_protein_D2			psbD		Photosynthesis	-1.17	0	-1.09	0	1.13	0	1.79	2	1.89	3	1.01	0	1.05	0
photosystem_II_protein_V			psbE		Photosynthesis	1.04	0	1.3	0	1.92	0	1.92	0	2.2	0	-3.91	0	-10.84	-1
photosystem_II_protein_VI			psbF		Photosynthesis	1.12	0	1.82	1	2.38	1	2.36	3	2.83	3	-3.1	-2	-12	-2
photosystem_II_protein_H			psbH		Photosynthesis	1.4	0	1.51	0	-1.03	0	2.21	2	2.45	2	1.54	0	1.25	0
photosystem_II_protein_I			psbI		Photosynthesis	-1.06	0	1.48	0	1.62	0	1.61	1	2.19	1	-8.77	-2	-29.58	-2
photosystem_II_protein_J			psbJ		Photosynthesis	1.04	0	1.1	0	1.98	1	1.69	2	2.02	2	-3.09	-2	-8.61	-3
photosystem_II_protein_K			psbK		Photosynthesis	-1.02	0	-1.16	0	1.73	0	1.65	0	1.5	0	-6.12	-2	-20.54	-2
photosystem_II_protein_L			psbL		Photosynthesis	1.09	0	1.56	0	2.31	0	1.55	0	2.32	2	-5	-2	-23.47	-2
photosystem_II_protein_T			psbT		Photosynthesis	-6.1	-2	-1.66	0	-2.86	-2	-2.03	-1	-1.62	-1	-13.5	-2	-31.5	-2
photosystem_I_P700_chlorophyll_a_apoprotein_A1			psaA		Photosynthesis	-1.1	0	1.05	0	1.06	0	1.41	2	1.32	1	-4.31	-3	-4.79	-3
photosystem_I_P700_chlorophyll_a_apoprotein_A2			psaB		Photosynthesis	-1.22	0	-1.09	0	1	0	1.16	0	1.09	0	-3.63	-3	-4.05	-3
photosystem_I_subunit_VII			psaC		Photosynthesis	-1.21	0	-1.07	0	-1.01	0	-1.13	0	1.08	0	-2.9	0	-2.52	0
photosystem_I_subunit_VIII			psaI		Photosynthesis	-1.38	0	1.17	0	2.01	0	1.54	0	2.27	0	-5.19	-2	-30	-2
photosystem_I_subunit_IX			psaJ		Photosynthesis	-1.26	0	1.23	0	1.31	0	1.44	0	2.25	0	-5.27	-1	-inf	-2
photosystem_I_assembly_protein_Ycf3			ycf3		Photosynthesis	-1.06	0	-1.26	0	-1.79	0	-1.69	0	-1.82	0	-5	-1	-8.57	-1
ribulose-1,5-bisphosphate_carboxylase-oxygenase			rbcL		Photosynthesis	-1.02	0	1.02	0	-1.14	0	1.04	0	-1.25	0	-1.25	0	-1.42	-1
elongation_factor_Tu			tufA		Translation	-1.47	0	-1.35	0	-2.7	-1	-2.33	-1	-3.23	-2	-1.8	-1	-2.59	-2
ATP-dependent_Clp_protease_proteolytic_subunit			clpP		Translation	-1.1	0	-1.05	0	-1.09	0	1.23	0	-1.1	0	-2.94	-2	-4.94	-2
ribosomal_protein_L2			rplB		Translation	-1.1	0	-1.11	0	-4.92	0	-8.93	-1	-11	-1	-16.25	-1	-18.66	-1
ribosomal_protein_L5			rplE		Translation	-1.3	0	-1.11	0	-4	-1	-10.55	-2	-8.28	-2	-15.15	-2	-27.59	-2
ribosomal_protein_L14			rplN		Translation	-1.27	0	-1.08	0	-4.09	-2	-7.3	-2	-8.79	-2	-13.81	-2	-19.79	-2
ribosomal_protein_L16			rplP		Translation	-1.14	0	1.11	0	-4.89	-2	-7.06	-2	-7.66	-2	-12.98	-2	-13.69	-2
ribosomal_protein_L23			rplW		Translation	-1.55	0	-1.04	0	-5.9	-2	-8.03	-2	-13.76	-2	-32.11	-3	-36.12	-3
ribosomal_protein_L32			rplF		Translation	-1.3	0	-1.39	0	-3.36	-1	-2.2	-1	-2.88	-1	-5.76	-1	-60.5	-2
ribosomal_protein_S2			rpsB		Translation	-1.36	0	-1.03	0	-3	0	-3.02	0	-3.03	0	-1.94	0	-4.08	-1
ribosomal_protein_S3			rpsC		Translation	-1.08	0	1.06	0	-3.88	-2	-7.05	-2	-9.91	-2	-14.74	-2	-16.34	-2
ribosomal_protein_S4			rpsD		Translation	-1.23	0	-1.04	0	-4.65	-1	-7.14	-1	-8.61	-1	-15.69	-1	-60.49	-1
ribosomal_protein_S7			rpsG		Translation	-1.3	0	-1.32	0	-3.3	0	-4.34	-1	-5.25	-1	-4.27	-1	-11.43	-1
ribosomal_protein_S8			rpsH		Translation	-1.42	0	-1.12	0	-4.14	-2	-7.17	-2	-9.31	-2	-9.86	-2	-16.21	-2
ribosomal_protein_S9			rpsI		Translation	-1.48	0	-1.28	0	-3.33	-2	-5.68	-2	-5.78	-2	-4.65	-2	-3.15	-2
ribosomal_protein_S11			rpsK		Translation	-1.06	0	-1	0	-2.79	-3	-5.72	-3	-5.7	-3	-6.87	-3	-7.5	-3
ribosomal_protein_S12			rpsL		Translation	-1.19	0	-1.26	0	-3.92	-1	-5.39	-1	-6.16	-1	-9.95	-1	-25.92	-1
ribosomal_protein_S14			rpsN		Translation	-1.4	0	-1.13	0	-2.93	-1	-1.68	0	-2.44	-1	-3.77	-1	-11.78	-2
ribosomal_protein_S18			rpsR		Translation	-1.18	0	1.06	0	-3.55	0	-3.03	0	-5.72	0	-34.33	0	-inf	0
ribosomal_protein_S19			rpsS		Translation	-1.04	0	1.11	0	-4.63	-2	-8.41	-2	-10.65	-2	-14.69	-2	-16.82	-2
translation_initiation_factor_1			infA		Translation	-1.45	0	-1.03	0	-4.16	-2	-8.05	-2	-6.11	-2	-10.32	-2	-19.29	-2
RNA_polymerase_alpha_subunit			rpoA		Transcription	-1.07	0	-1.13	0	-3.46	-2	-8.27	-3	-6.71	-3	-5.33	-3	-9.88	-3
RNA_polymerase_beta_subunit			rpoA		Transcription	-1.73	0	-1.28	0	-2.89	-1	-3.15	-1	-4.91	-2	-1.73	0	-2.14	-1
RNA_polymerase_beta_chain			rpoC2		Transcription	-1.83	0	-1.27	0	-2.29	-1	-2.14	-1	-2.61	-1	1.23	0	-1.07	0
RNA_polymerase_beta_prime_subunit			rpoC1		Transcription	-1.58	-1	-1.16	0	-2.52	-2	-2.53	-2	-4.48	-2	-1.64	-1	-2.15	-2
Ycf1			ycf1		translocon	-1.48	0	-1.2	0	-2.44	0	-2.64	-1	-2.54	-1	-2.35	0	-4.71	-1
Ycf2			ycf2		Unknown, conserved	-1.33	0	1.17	0	-1.67	0	-1.42	0	-1.59	0	-1.11	0	-2.07	-1
Ycf12			ycf12		Psb30	1.37	0	1.18	0	1.62	0	1.92	1	2.17	1	-3.71	-1	-15.08	-1
ISCU-putative	XP_002502856	96438	ISCU-putative	fgenesh2_kg.C_Chr_06000053	Iron-sulfur cofactor synthesis protein	1.42	0	-1	0	1.61	1	1.23	0	1.56	1	2.22	2	1.86	1
Fusion (NIRFU)	XP_002507511	113259	Fusion (NIRFU)	PierreAnnot2.00058	Nitrite reductase with cytochrome and rubredoxin domain fusion	1.61	0	1.31	0	2.62	1	7.78	3	6.49	2	-inf	-3	-inf	-3
HSP90.1	XP_002499727	106749	HSP90.1	estExt_fgenesh2_pm.C_Chr_020050	Heat shock protein 90 with N-terminal histidine kinase-like ATPase, cytosolic	1.62	0	1.17	0	1.17	0	1.25	0	1.21	0	15.67	3	20.96	2
HSP90.2	XP_002507383	55581	HSP90.2	EuGene.0100010808	Heat shock protein 90 with N-terminal histidine kinase-like ATPase, chloroplastidic (targeted to chloroplast)	1.11	0	-1.65	0	-1.87	0	-1.75	0	-1.87	0	15.82	3	23.96	2
LHCA1	XP_002507089	104693	LHCA1	estExt_fgenesh2_kg.C_Chr_010010	Antenna proteins	-1.02	0	1.1	0	1.31	1	1.21	0	1.54	3	-2.72	-3	-5.17	-3
LHCA2	XP_002507489	54950	LHCA2	EuGene.0100010177	Antenna proteins	-1.37	-1	-1.27	-2	1.14	0	-1.18	-1	1.06	0	-2.12	-2	-5.14	-3
LHCA3	XP_002501152	90394	LHCA3	estExt_Genewise2.C_Chr_030908	Antenna proteins	-1.2	0	-1.36	0	-1.26	0	-1.2	0	-1.14	0	-2.27	-3	-4.24	-3
LHCA4	XP_002505087	104964	LHCA4	estExt_fgenesh2_kg.C_Chr_110001	Antenna proteins	-1.24	0	-1.3	0	1.16	0	-1.38	0	-1.09	0	-3.04	-2	-11	-2
LHCA5-like	XP_002507283	55391	LHCA5-like	EuGene.0100010618	Antenna proteins	-1.12	0	1.08	0	1.4	0	-1.1	0	1.3	0	-1.8	-2	-2.66	-3
LHCB4	XP_002506291	92498	LHCB4	estExt_Genewise2.C_Chr_150046	Antenna proteins	-1.24	-1	-1.4	0	-1.1	0	-1.12	0	-1.12	0	-2.13	-3	-3.02	-3
LHCB5.1	XP_002505542	95759	LHCB5.1	estExt_Genewise2Plus.C_Chr_130337	Antenna proteins	-1.62	0	-1.69	0	-1.14	0	-2.35	-1	-1.78	-1	-3.16	-2	-5.77	-2
LHCP1	XP_002507256	113648	LHCP1	POU_POU_fgenesh2_kg.C_Chr_01000050	Antenna proteins	-1.2	0	1.21	0	1.66	0	-1.2	0	1.43	0	-3.13	-3	-7.02	-3
LHCP2.2	XP_002502743	96389	LHCP2.2	fgenesh2_kg.C_Chr_06000004	Antenna proteins	-1.03	0	1.06	0	1.78	1	-1.67	0	1.34	0	-3.75	-2	-5.2	-2
LHCP2.3	XP_002502743	104840	LHCP2.3	estExt_fgenesh2_kg.C_Chr_060017	Antenna proteins	-1.4	0	-1.71	-1	1.32	0	-1.71	-1	-1.55	-1	-1.76	-1	-2.98	-2
LHCP2.4	XP_002503663	104895	LHCP2.4	estExt_fgenesh2_kg.C_Chr_070035	Antenna proteins	1.09	0	1.01	0	1.82	2	-1.75	-2	-1.43	-1	-2.26	-2	-4.5	-3
LHCP2.5	XP_002499630	113644	LHCP2.5	POU_EuGene.0200010428	Antenna proteins	1.14	0	-1.21	0	1.88	2	1.18	0	1.46	2	-2.17	-2	-15.69	-3
LHCP2.6	XP_002499631	56050	LHCP2.6	EuGene.0200010427	Antenna proteins	-1.25	-1	-1.34	-1	1.29	0	-1.41	-1	-1	0	-4.65	-3	-25.38	-3
LHCP2.7	XP_002500111	104750	LHCP2.7	estExt_fgenesh2_kg.C_Chr_020027	Antenna proteins	-1.56	0	-1.02	0	2.67	1	-1.54	0	1.84	1	-7.13	-2	-19.61	-2
LHCP3	XP_002500813	90184	LHCP3	estExt_Genewise2.C_Chr_030115	Antenna proteins	1.16	0	1.19	0	2.34	1	1.04	0	1.67	3	-3.8	-3	-14.12	-3
LHL	XP_002505255	104970	LHL	estExt_fgenesh2_kg.C_Chr_110013	Light harvesting like	-1.5	0	3.33	0	2.83	0	8.17	2	9	1	86.83	3	96.83	3
OHP1	XP_002500824	56677	OHP1	EuGene.0300010105	Light harvesting like	1.05	0	1.26	0	-1.19	0	-1.58	0	-4.75	0	22.95	3	22.47	3
OHP2	XP_002502054	106894	OHP2	estExt_fgenesh2_pm.C_Chr_050039	Light harvesting like	1.37	1	1.03	0	-1.71	-1	-3.16	-2	-4	-2	24.03	3	20.83	3
FAS-ELIP	XP_002501517	108160	FAS-ELIP	est_cluster_kg.Chr_04__138__3201536:1	Light harvesting like	1.33	0	1.78	1	-1.43	0	2.41	1	1.78	1	11.75	3	10.49	3
CBR-ELIP7	XP_002506128	63993	CBR-ELIP7	EuGene.1400010128	Light harvesting like	-1.47	0	-1.27	0	1.25	0	2.57	1	1.14	0	22.86	2	44.46	2

## Sheet: vsTimepoints
Supplementary Datafile S1: Comparison of Treatments to Control at same time point; Controls are compared to prior time point.
*Accession numbers are available for most of the chloroplast genome genes here at http://www.ncbi.nlm.nih.gov/nuccore/NC_012575.1 but the models used for RNA-seq are available at: http://www.mbari.org/resources-worden-lab/
**JGI IDs are not available for chloroplast genes, and those listed for nuclear genes come from the annotation deposited in GenBank in association with Worden et al. Science 2009.
Gene name	Accession*	JGI ID**	Gene ID	gene prediction ID	Function	HL+UV0			C1		C2_5		HL1		HL2_5		HL+UV1		HL+UV2_5
						fold	sig	conclusion	fold	sig	fold	sig	fold	sig	fold	sig	fold	sig	fold	sig
ATP_synthase_CF0_A_subunit			atpI		Energy metabolism	-1.24	0	0	1.29	0	-1.01	0	-1.81	0	-1.53	0	-7.19	-2	-19.11	-2
ATP_synthase_CF0_subunit_B			atpF		Energy metabolism	-1.26	0	0	1.35	0	-1.31	0	-2.67	-2	-1.2	0	-45.37	-3	-202.67	-2
ATP_synthase_CF0_C_subunit			atpH		Energy metabolism	-1.62	0	0	-1.62	0	1.27	0	1.04	0	-1.48	0	-6.78	-3	-20.18	-1
ATP_synthase_CF1_alpha_subunit			atpA		Energy metabolism	-1.51	0	0	1.05	0	-1.2	0	-1.7	-1	-1.34	-1	-12.52	-3	-21.76	-3
ATP_synthase_CF1_beta_subunit			atpB		Energy metabolism	-1.16	0	0	-1.16	0	-1.02	0	-1.08	0	-1.14	0	-3.43	-3	-5.37	-2
ATP_synthase_CF1_epsilon_subunit			atpE		Energy metabolism	-1.18	-1	0	-1.13	0	1.01	0	-1.12	0	-1.1	0	-2.5	-2	-3.77	-2
cytochrome_f			petA		Energy metabolism	-1.28	0	0	-1.16	0	-1.16	0	1.11	1	1.23	0	-2.22	-2	-2.38	-1
cytochrome_b6			petB		Energy metabolism	-1.17	0	0	-1.21	0	-1.1	0	1.43	0	1.56	0	-1.4	0	-2.04	-1
cytochrome_b6-f_complex_subunit_V			petG		Energy metabolism	-1.43	0	0	-1.37	0	1.04	0	-1.05	0	-1.35	0	1.29	0	-1.27	0
photosystem_II_protein_D1			psbA1		Photosynthesis	1.04	0	0	1.32	1	-1.15	0	1.47	2	1.79	3	-1.27	0	-1.35	-2
photosystem_II_47_kDa_protein			psbB		Photosynthesis	-1.19	0	0	-1.05	0	-1.1	0	1.53	2	1.82	2	-1.69	-2	-1.8	-1
photosystem_II_44_kDa_protein			psbC		Photosynthesis	-1.1	0	0	-1.03	0	1.18	0	1.8	3	1.55	2	1.49	0	1.5	2
photosystem_II_protein_D2			psbD		Photosynthesis	-1.17	0	0	-1.09	0	1.23	0	1.95	2	1.67	2	1.1	0	-1.07	0
photosystem_II_protein_V			psbE		Photosynthesis	1.04	0	0	1.3	0	1.47	0	1.47	0	1.15	0	-5.11	-1	-20.8	-1
photosystem_II_protein_VI			psbF		Photosynthesis	1.12	0	0	1.82	1	1.31	0	1.3	0	1.19	0	-5.64	-2	-28.57	-2
photosystem_II_protein_H			psbH		Photosynthesis	1.4	0	0	1.51	0	-1.55	0	1.47	0	2.51	2	1.02	0	1.28	0
photosystem_II_protein_I			psbI		Photosynthesis	-1.06	0	0	1.48	0	1.09	0	1.09	0	1.35	0	-13.01	-1	-48	-2
photosystem_II_protein_J			psbJ		Photosynthesis	1.04	0	0	1.1	0	1.8	1	1.53	1	1.02	0	-3.41	-2	-17.04	-2
photosystem_II_protein_K			psbK		Photosynthesis	-1.02	0	0	-1.16	0	2.01	0	1.91	1	-1.15	0	-5.27	-2	-35.56	-2
photosystem_II_protein_L			psbL		Photosynthesis	1.09	0	0	1.56	0	1.48	0	-1.01	0	1.01	0	-7.8	-1	-54.16	-1
photosystem_II_protein_T			psbT		Photosynthesis	-6.1	-2	-3	-1.66	0	-1.73	0	-1.23	0	1.77	2	-8.14	-2	-11	-2
photosystem_I_P700_chlorophyll_a_apoprotein_A1			psaA		Photosynthesis	-1.1	0	0	1.05	0	1.01	0	1.34	0	1.24	0	-4.52	-2	-5.09	-2
photosystem_I_P700_chlorophyll_a_apoprotein_A2			psaB		Photosynthesis	-1.22	0	0	-1.09	0	1.09	0	1.26	1	1.09	0	-3.33	-2	-4.07	-2
photosystem_I_subunit_VII			psaC		Photosynthesis	-1.21	0	0	-1.07	0	1.05	0	-1.06	0	1.09	0	-2.72	0	-2.49	0
photosystem_I_subunit_VIII			psaI		Photosynthesis	-1.38	0	0	1.17	0	1.72	0	1.32	0	1.13	0	-6.06	0	-60.22	-1
photosystem_I_subunit_IX			psaJ		Photosynthesis	-1.26	0	0	1.23	0	1.07	0	1.18	0	1.72	0	-6.46	-1	-inf	-1
photosystem_I_assembly_protein_Ycf3			ycf3		Photosynthesis	-1.06	0	0	-1.26	0	-1.42	0	-1.35	0	-1.02	0	-3.98	-2	-4.8	-1
ribulose-1,5-bisphosphate_carboxylase-oxygenase			rbcL		Photosynthesis	-1.02	0	0	1.02	0	-1.16	0	1.03	0	-1.1	0	-1.27	0	-1.25	0
elongation_factor_Tu			tufA		Translation	-1.47	0	0	-1.35	0	-1.99	-2	-1.72	-2	-1.2	0	-1.33	0	1.04	0
ATP-dependent_Clp_protease_proteolytic_subunit			clpP		Translation	-1.1	0	0	-1.05	0	-1.03	0	1.3	0	-1.01	0	-2.79	-3	-4.53	-2
ribosomal_protein_L2			rplB		Translation	-1.1	0	0	-1.11	0	-4.41	0	-8.01	-1	-2.24	0	-14.57	-1	-3.79	0
ribosomal_protein_L5			rplE		Translation	-1.3	0	0	-1.11	0	-3.6	-2	-9.5	-2	-2.07	-2	-13.65	-2	-6.9	-3
ribosomal_protein_L14			rplN		Translation	-1.27	0	0	-1.08	0	-3.78	-2	-6.74	-3	-2.15	-2	-12.76	-3	-4.84	-2
ribosomal_protein_L16			rplP		Translation	-1.14	0	0	1.11	0	-5.42	-2	-7.82	-2	-1.57	-1	-14.39	-2	-2.8	-3
ribosomal_protein_L23			rplW		Translation	-1.55	0	0	-1.04	0	-5.65	-2	-7.69	-2	-2.33	0	-30.78	-2	-6.12	-2
ribosomal_protein_L32			rpmF		Translation	-1.3	0	0	-1.39	0	-2.42	0	-1.58	0	1.17	0	-4.14	-1	-18	0
ribosomal_protein_S2			rpsB		Translation	-1.36	0	0	-1.03	0	-2.9	-1	-2.92	-1	-1.01	0	-1.88	-1	-1.36	0
ribosomal_protein_S3			rpsC		Translation	-1.08	0	0	1.06	0	-4.12	-2	-7.48	-3	-2.55	-2	-15.64	-3	-4.21	-3
ribosomal_protein_S4			rpsD		Translation	-1.23	0	0	-1.04	0	-4.46	-3	-6.84	-3	-1.85	-1	-15.04	-3	-13	-2
ribosomal_protein_S7			rpsG		Translation	-1.3	0	0	-1.32	0	-2.5	-2	-3.28	-2	-1.59	-2	-3.23	-3	-3.46	-3
ribosomal_protein_S8			rpsH		Translation	-1.42	0	0	-1.12	0	-3.71	-2	-6.42	-2	-2.25	-2	-8.83	-2	-3.92	-3
ribosomal_protein_S9			rpsI		Translation	-1.48	0	0	-1.28	0	-2.6	-1	-4.43	-2	-1.74	0	-3.63	-2	1.06	0
ribosomal_protein_S11			rpsK		Translation	-1.06	0	0	-1	0	-2.78	-1	-5.7	-2	-2.04	-1	-6.84	-2	-2.68	-2
ribosomal_protein_S12			rpsL		Translation	-1.19	0	0	-1.26	0	-3.11	-2	-4.27	-2	-1.57	0	-7.9	-3	-6.6	0
ribosomal_protein_S14			rpsN		Translation	-1.4	0	0	-1.13	0	-2.6	0	-1.49	0	1.2	0	-3.35	0	-4.02	-1
ribosomal_protein_S18			rpsR		Translation	-1.18	0	0	1.06	0	-3.76	-1	-3.21	-1	-1.61	0	-36.33	-1	-inf	-3
ribosomal_protein_S19			rpsS		Translation	-1.04	0	0	1.11	0	-5.16	-1	-9.37	-1	-2.3	-1	-16.37	-2	-3.63	-2
translation_initiation_factor_1			infA		Translation	-1.45	0	0	-1.03	0	-4.05	-1	-7.84	-2	-1.47	0	-10.04	-2	-4.63	-1
RNA_polymerase_alpha_subunit			rpoA		Transcription	-1.07	0	0	-1.13	0	-3.07	-2	-7.33	-2	-1.94	0	-4.73	-2	-2.85	-1
RNA_polymerase_beta_subunit			rpoB		Transcription	-1.73	0	0	-1.28	0	-2.26	-1	-2.46	-1	-1.7	-1	-1.35	0	1.35	0
RNA_polymerase_beta_chain			rpoC2		Transcription	-1.83	0	0	-1.27	0	-1.81	0	-1.69	0	-1.14	0	1.56	0	2.14	2
RNA_polymerase_beta_prime_subunit			rpoC1		Transcription	-1.58	-1	0	-1.16	0	-2.18	-1	-2.18	-1	-1.77	0	-1.41	0	1.17	0
Ycf1			ycf1		translocon	-1.48	0	0	-1.2	0	-2.02	-2	-2.19	-2	-1.04	0	-1.95	-1	-1.93	-1
Ycf2			ycf2		Unknown, conserved	-1.33	0	0	1.17	0	-1.95	0	-1.66	0	1.05	0	-1.3	0	-1.24	0
Ycf12			ycf12		Psb30	1.37	0	0	1.18	0	1.38	0	1.63	2	1.34	0	-4.37	-3	-24.5	-3
ISCU-putative	XP_002502856	96438	ISCU-putative	fgenesh2_kg.C_Chr_06000053	Iron-sulfur cofactor synthesis protein	1.42	0	0	-1	0	1.61	1	1.23	0	-1.03	0	2.22	3	1.15	0
Fusion (NIRFU)	XP_002507511	113259	Fusion (NIRFU)	PierreAnnot2.00058	Nitrite reductase with cytochrome and rubredoxin domain fusion	1.61	0	0	1.31	0	2	0	5.93	3	2.47	1	-inf	-2	-inf	-2
HSP90.1	XP_002499727	106749	HSP90.1	estExt_fgenesh2_pm.C_Chr_020050	Heat shock	1.62	0	0	1.17	0	-1	0	1.07	0	1.04	0	13.43	3	17.96	2
HSP90.2	XP_002507383	55581	HSP90.2	EuGene.0100010808	Heat shock	1.11	0	0	-1.65	0	-1.13	0	-1.06	0	-1	0	26.06	3	44.73	2
LHCA1	XP_002507089	104693	LHCA1	estExt_fgenesh2_kg.C_Chr_010010	Antenna proteins	-1.02	0	0	1.1	0	1.19	0	1.09	0	1.18	0	-3	-2	-6.79	-3
LHCA2	XP_002507489	54950	LHCA2	EuGene.0100010177	Antenna proteins	-1.37	-1	0	-1.27	-2	1.44	1	1.07	0	-1.07	0	-1.68	-1	-5.85	-3
LHCA3	XP_002501152	90394	LHCA3	estExt_Genewise2.C_Chr_030908	Antenna proteins	-1.2	0	0	-1.36	0	1.08	0	1.14	0	1.1	0	-1.66	0	-3.36	-1
LHCA4	XP_002505087	104964	LHCA4	estExt_fgenesh2_kg.C_Chr_110001	Antenna proteins	-1.24	0	0	-1.3	0	1.5	1	-1.07	0	-1.26	0	-2.34	-2	-12.71	-3
LHCA5-like	XP_002507283	55391	LHCA5-like	EuGene.0100010618	Antenna proteins	-1.12	0	0	1.08	0	1.3	0	-1.19	0	-1.08	0	-1.95	-2	-3.74	-2
LHCB4	XP_002506291	92498	LHCB4	estExt_Genewise2.C_Chr_150046	Antenna proteins	-1.24	-1	0	-1.4	0	1.27	0	1.25	0	-1.02	0	-1.52	0	-2.73	-1
LHCB5.1	XP_002505542	95759	LHCB5.1	estExt_Genewise2Plus.C_Chr_130337	Antenna proteins	-1.62	0	0	-1.69	0	1.49	0	-1.39	0	-1.57	-3	-1.87	0	-5.08	-3
LHCP1	XP_002507256	113648	LHCP1	POU_POU_fgenesh2_kg.C_Chr_01000050	Antenna proteins	-1.2	0	0	1.21	0	1.38	0	-1.45	0	-1.16	0	-3.77	-3	-11.68	-2
LHCP2.2	XP_002502743	96389	LHCP2.2	fgenesh2_kg.C_Chr_06000004	Antenna proteins	-1.03	0	0	1.06	0	1.68	1	-1.76	-1	-1.33	0	-3.96	-2	-9.23	-3
LHCP2.3	XP_002502743	104840	LHCP2.3	estExt_fgenesh2_kg.C_Chr_060017	Antenna proteins	-1.4	0	0	-1.71	-1	2.26	1	-1	0	-2.05	-1	-1.03	0	-3.93	-1
LHCP2.4	XP_002503663	104895	LHCP2.4	estExt_fgenesh2_kg.C_Chr_070035	Antenna proteins	1.09	0	0	1.01	0	1.81	2	-1.76	-1	-2.59	-2	-2.27	-2	-8.17	-3
LHCP2.5	XP_002499630	113644	LHCP2.5	POU_EuGene.0200010428	Antenna proteins	1.14	0	0	-1.21	0	2.27	2	1.42	0	-1.28	-1	-1.79	-1	-29.47	-3
LHCP2.6	XP_002499631	56050	LHCP2.6	EuGene.0200010427	Antenna proteins	-1.25	-1	0	-1.34	-1	1.73	2	-1.05	0	-1.29	0	-3.47	-2	-32.69	-3
LHCP2.7	XP_002500111	104750	LHCP2.7	estExt_fgenesh2_kg.C_Chr_020027	Antenna proteins	-1.56	0	0	-1.02	0	2.73	1	-1.51	0	-1.45	0	-6.99	-3	-52.43	-2
LHCP3	XP_002500813	90184	LHCP3	estExt_Genewise2.C_Chr_030115	Antenna proteins	1.16	0	0	1.19	0	1.96	1	-1.15	0	-1.4	0	-4.54	-2	-33.1	-2
LHL	XP_002505255	104970	LHL	estExt_fgenesh2_kg.C_Chr_110013	Light harvesting like	-1.5	0	0	3.33	0	-1.18	0	2.45	1	3.18	0	26.05	3	34.18	3
OHP1	XP_002500824	56677	OHP1	EuGene.0300010105	Light harvesting like	1.05	0	0	1.26	0	-1.5	0	-2	0	-4	0	18.17	3	26.69	3
OHP2	XP_002502054	106894	OHP2	estExt_fgenesh2_pm.C_Chr_050039	Light harvesting like	1.37	1	0	1.03	0	-1.77	-1	-3.26	-2	-2.33	0	23.26	3	35.71	3
FAS-ELIP	XP_002501517	108160	FAS-ELIP	est_cluster_kg.Chr_04__138__3201536:1	Light harvesting like	1.33	0	0	1.78	1	-2.55	-1	1.36	0	2.55	1	6.61	3	15.02	3
CBR-ELIP7	XP_002506128	63993	CBR-ELIP7	EuGene.1400010128	Light harvesting like	-1.47	0	0	-1.27	0	1.59	0	3.27	1	-1.09	0	29.09	2	35.57	2
